# Supplementary material for: SLAM-family receptors promote resolution of ILC2-mediated inflammation
Source: Nat Commun. 2024 Jun 13;15:5056. doi: 10.1038/s41467-024-49466-9 (PMC11176369; doi:10.1038/s41467-024-49466-9)
Supplement: Supplementary file 4 — Source Data [file 41467_2024_49466_MOESM4_ESM.xlsx]

## Sheet: Figure 1
Figure1A		day0	day3	day6	day9
	SLAMF1	0	0	0	0.16
		0	0.182	0	0
		0	0	0	0.25
	SLAMF2	5.575	7.0071	7.189	6.514
		10.438	7.2911	7.401	5.856
		5.884	8.3281	6.503	8.115
	SLAMF3	4.9225	4.2295	2.4895	3.1505
		5.3115	3.8865	2.1735	2.5805
		5.3145	3.6585	2.1495	2.1345
			4.2025	3.5145	3.5165
			3.4375	2.2875	2.4875
	SLAMF4	0	0.74	-0.04	-0.02
		0.62	1.22	-0.11	-0.26
		0	-1.9	0.89	1.67
	SLAMF5	6.262	2.822	3.062	3.092
		2.012	2.122	2.262	2.902
		3.002	2.832	1.782	1.992
	SLAMF6	0	0	0	0
		1.45	0.813	0	0.233
		1.44	0	0.25	0
		0
	SLAMF7	0.0153	0.0046	0.0006	0.0132
		0.0086	0.0058	0.0302	0.01
		-0.0176	0.0503	-0.0047	0.002
Figure1B		day0	day3	day6	day9
	SLAMF1	0.2433	0.1519	0.1033	0.2015
		0.1558	0.2213	0.0905	0.2234
		0.1631	0.1991	0.1141	0.1395
			0.2551	0.2099	0.2162
			0.1395	0.0977	0.2317
	SLAMF2	4.853	5.444	5.952	5.156
		9.814	4.93	5.572	6.272
		7.298	5.132	5.704	5.651
		5.0859	7.2399	7.3479	6.9039
		4.4739	6.0339	6.6629	7.2889
		3.7059	7.9919	6.9979	6.8779
			9.9219	8.2999	6.4969
			7.9469	8.0469	7.3859
	SLAMF3	2.55	4.46	4.725	3.08
		2.73	5.05	5.26	3.385
		3.55	4.125	4.32	4.245
	SLAMF4	0.124	0.113	0.545	0.424
		0	0.786	0.187	0.984
		0	1.07	0.203	0.594
			0.6	0.664	0.372
			0.161	0.23	0.849
	SLAMF5	0.98	1.38	1.79	0.9
		0.84	1.32	0.91	1.29
		1.12	1.23	0.96	1.5
	SLAMF6	0.403	0.426	0.94	0.439
		0.524	0.551	0.569	0.467
		0.772	0.546	0.47	0.497
	SLAMF7	0.058167	0.008667	0.051467	0.072267
		0.137767	0.058567	0.174767	0.062067
		0.096767	0.074767	0.159767	0.071567
Figure1D	days	WT					SFR-/-
	0	0.246	0.408	0.309			0.154	0.148	0.228
	3	1.176	1.764	4.188	2.568	1.33	2.296	2.158	8.382	1.924
	6	11.82	17.436	8.87	5.052	10.048	6.27	14.828	6.848	15.806
	9	4.31	9.584	13.312	7.262	9.418	19.77	19.934	17.458	21.394
	WT - SFR-/-	Mean Diff.	95.00% CI of diff.	Significant?	Summary	Adjusted P Value
	day 9	-10.86	-16.52 to -5.204	Yes	***	0.0001
Figure1F	BALF Eos	days	WT					SFR-/-
		0	0.00984	0.01734	0.011			0.00494	0.01036	0.01892
		3	0.81614	0.96491	2.67194	1.59986	0.77273	1.5498	1.16964	4.45084	1.22944
		6	10.4962	16.076	7.74351	4.25378	8.99296	5.66808	13.6566	5.98515	14.1938
		9	3.47386	7.71512	10.7028	5.63531	7.18593	16.9824	17.9207	14.6473	19.1048
			Mean Diff.	95.00% CI of diff.	Significant?	Summary	Adjusted P Value
		day 9	-10.22	-15.19 to -5.257	Yes	****	<0.0001
	Lung Eos	days	WT					SFR-/-
		0	0.222939	0.294124	0.11563			0.163363	0.416904	0.650661
		3	2.5668	0.947118	4.15174	3.24273	2.27365	4.74918	1.20893	2.41681	2.81318
		6	9.08684	16.0525	13.342	8.0532	13.5185	11.4185	12.6029	12.2704	16.533
		9	4.01028	8.55107	9.05798	3.48135	6.75967	15.5586	14.8893	13.1844	16.2179
				Mean Diff.	95.00% CI of diff.	Significant?	Summary	Adjusted P Value
			day 9	-8.59	-12.25 to -4.928	Yes	****	<0.0001
Figure1G	days	WT			SFR-/-
	0	0.124	0.192	0.116	0.156	0.108	0.156
	3	6.296	4.652	6.468	3.908	5.092	3.304
	6	18.3	18.584	15.796	38.284	20.512	20.18
	9	4.452	3.376	3.904	18.392	18.36	19.524
			Mean Diff.	95.00% CI of diff.	Significant?	Summary	Adjusted P Value
		9	-14.85	-23.42 to -6.275	Yes	***	0.0007
Figure1H	BALF Eos	days	WT			SFR-/-
		0	0.008816	0.011405	0.010521	0.014664	0.007366	0.006646
		3	3.12282	1.68868	4.23654	2.20411	2.96864	1.87998
		6	15.7014	15.592	12.9053	34.111	17.7429	17.597
		9	2.91606	2.27205	2.49466	14.309	14.5595	15.5801
			Mean Diff.	95.00% CI of diff.	Significant?	Summary	Adjusted P Value
		9	-12.26	-20.15 to -4.361	Yes	**	0.002
	Lung Eos	days	WT			SFR-/-
		0	0.475046	0.306536	0.745994	0.392364	0.410752	0.739584
		3	7.69469	5.74619	10.0657	5.93504	6.29957	6.35691
		6	18.3717	13.3443	10.2409	12.8337	12.0278	14.5378
		9	3.28194	4.31453	2.82805	10.2406	8.95075	7.99331
			Mean Diff.	95.00% CI of diff.	Significant?	Summary	Adjusted P Value
		9	-5.587	-9.646 to -1.528	Yes	**	0.0055
Figure1I	BALF cells	WT	SFR-/-
		1.73804	5.8456
		4.54004	5.8234
		3.86628	5.40248
			8.39132
		Unpaired t test
		P value	0.0389
		P value summary	*
		Significantly different (P < 0.05)?	Yes
		One- or two-tailed P value?	Two-tailed
		t, df	t=2.780, df=5
	BALF Eos	WT	SFR-/-
		0.782118	4.32574
		3.14625	4.08803
		2.54015	3.80875
			6.48649
		P value	0.0432
		P value summary	*
		Significantly different (P < 0.05)?	Yes
		One- or two-tailed P value?	Two-tailed
		t, df	t=2.693, df=5
	Lung Eos	WT	SFR-/-
		1.06356	3.65295
		1.87404	3.4295
		3.04996	5.15512
			6.6144
		P value	0.042
		P value summary	*
		Significantly different (P < 0.05)?	Yes
		One- or two-tailed P value?	Two-tailed
		t, df	t=2.716, df=5

## Sheet: Figure 2
Figure 2A	Lung ILC2	days	WT								SFR-/-
		0	0.030703	0.073876	0.134144						0.136507	0.402719	0.049293
		3	0.69914	2.73003	0.756976	2.02667					2.10501	1.45224	6.70096
		6	5.80125	5.20209	18.6143	7.10143	19.0343	15.9037	9.55509	14.5971	4.94873	8.80595	12.2846	12.9996	12.5975	17.1941
		9	5.33408	1.24446	4.02547						6.80368	4.59253	5.07415
	MLN ILC2	days	WT								SFR-/-
		0	0.444416	1.15652	0.51243						1.12647	1.32781	1.2477
		3	1.17811	0.216561	0.337964	1.99324					1.51979	0.751224	5.14293
		6	2.66283	1.78212	1.48737	3.72533	0.839388	3.34043	4.58584	2.26352	6.48665	4.77774	9.73876	8.19052	8.71628	6.48872
		9	4.81513	8.25257	2.32067						3.22679	8.47972	10.1814
				Mean Diff.	95.00% CI of diff.	Significant?	Summary	Adjusted P Value
			6	-4.814	-7.481 to -2.147	Yes	***	0.0002
Figure 2B	Lung ILC2	days	WT			SFR-/-
		0	1.625	1.125	2.675	2.8	0.85	2.925
		3	6.45	2.425	7.8	1.7	1	4.475
		6	22.45	24.9	30.875	25.85	27.925	18.9
		9	24.45	24.05	21.975	21.475	35.775	16
	MLN ILC2		WT			SFR-/-
		0	0.224	0.028	0.234	0.45	0.196	0.59
		3	0.136	0.08	0.158	0.118	0.198	0.174
		6	3.268	2.234	4.512	10.314	7.386	8.236
		9	3.718	2.862	2.88	2.8	2.064	3.044
			Mean Diff.	95.00% CI of diff.	Significant?	Summary	Adjusted P Value
		6	-5.307	-6.951 to -3.663	Yes	****	<0.0001
Figure 2D	IL-5+IL-13+ ILC2 (%)	days	WT								SFR-/-
	Lung	0	11.8	5.08	6.25						4.85	6.98	11.8
		3	21	29.9	36.8	19.4					27	29.4	27.6
		6	37.3	30	18.1	17.4	16.2	12	16	16.5	34.7	24.7	12.1	12.3	17.9	18.2
		9	13.1	26.3	48.5						17	16.8	26.1
		days	WT								SFR-/-
	IL-5+IL-13+ ILC2 (counts)	0	0.036229	0.037529	0.08384						0.066206	0.281098	0.058166
	Lung	3	1.46819	8.1628	2.78567	3.93174					5.68354	4.26959	18.4947
		6	21.6387	24.866	33.6919	12.3565	30.8355	19.0844	15.2881	24.0852	17.1721	21.7507	14.8644	15.9895	22.5495	31.2933
		9	6.98764	3.27293	19.5235						11.5663	7.71544	13.2435
	IL-5+IL-13+ ILC2 (%)	days	WT								SFR-/-
	MLN	0	6.25	2.53	4.61						1.22	5.47	6.9
		3	14.7	23.7	24.8	5.37					13	8.33	24.1
		6	30.3	30	25	27.55	21.605	31.755	27.55	21.605	49.4	42.6	35.96	34.365	40.02	31.9
		9	40.6	24.6	39.7						25.5	37.7	31.8
				Mean Diff.	95.00% CI of diff.	Significant?	Summary	Adjusted P Value
			6	-12.12	-21.04 to -3.204	Yes	**	0.0049
		days	WT								SFR-/-
	IL-5+IL-13+ ILC2 (counts)	0	0.027776	0.02926	0.023623						0.013743	0.072631	0.086091
	MLN	3	0.173182	0.051325	0.083815	0.107037					0.197573	0.062577	1.23945
		6	0.806838	0.359988	0.371843	1.02633	0.18135	2.06075	1.2634	0.489034	3.2044	2.03532	3.50206	2.81467	3.48825	2.0699
		9	1.95494	2.03013	0.921306						0.822831	3.19685	3.23769
				Mean Diff.	95.00% CI of diff.	Significant?	Summary	Adjusted P Value
			6	-2.032	-2.966 to -1.099	Yes	****	<0.0001
Figure 2F	IL-5+IL-13+ ILC2 (%)	days	WT			SFR-/-
	Lung	0	1.54	8.89	4.67	4.35	2.16	13
		3	8.3	10.3	7.03	8.56	7.86	6.5
		6	27.9	37.5	39.4	38.6	34.6	59.7
		9	59.5	40.9	39	36.8	31	53.6
		days	WT			SFR-/-
	IL-5+IL-13+ ILC2 (counts)	0	0.025025	0.100013	0.124923	0.1218	0.01836	0.38025
	Lung	3	0.53535	0.249775	0.54834	0.14552	0.0786	0.290875
		6	6.26355	9.3375	12.1647	9.9781	9.66205	11.2833
		9	14.5478	9.83645	8.57025	7.9028	11.0902	8.576
	IL-5+IL-13+ ILC2 (%)	days	WT			SFR-/-
	MLN	0	8.33	3.5	5.05	6.06	0.62	1.1
		3	10.6	5	1.12	5.08	2.84	10
		6	49.6	60.5	34.5	86.2	81.3	73
		9	76.4	74.2	53	48.2	78.1	52.7
				Mean Diff.	95.00% CI of diff.	Significant?	Summary	Adjusted P Value
			6	-31.97	-53.28 to -10.66	Yes	**	0.0027
		days	WT			SFR-/-
	IL-5+IL-13+ ILC2 (counts)	0	0.0186592	0.00098	0.011817	0.02727	0.0012152	0.00649
	MLN	3	0.014416	0.004	0.0017696	0.0059944	0.0056232	0.0174
		6	1.62093	1.35157	1.55664	8.89067	6.00482	6.01228
		9	2.84055	2.1236	1.5264	1.3496	1.61198	1.60419
				Mean Diff.	95.00% CI of diff.	Significant?	Summary	Adjusted P Value
			6	-5.46	-6.917 to -4.002	Yes	****	<0.0001
Figure 2G	BALF eos	WT	SFR-/-	Nfil3-/-	SFR-/-Nfil3-/-
		6.3177	29.05	1.41292	0.183152
		3.60256	13.1108	0.090181	0.945459
		5.84502	22.7732	0.354244	1.67132
		6.20304	16.3472
		2.30717	9.46332
		4.28701	8.94213
		Mean Diff.	95.00% CI of diff.	Significant?	Summary	Adjusted P Value
	WT vs. SFR-/-	-11.85	-18.87 to -4.835	Yes	**	0.0017
	Nfil3-/- vs. SFR-/-Nfil3-/-	-0.3142	-10.24 to 9.612	No	ns	0.9962
	lung eos	WT	SFR-/-	Nfil3-/-	SFR-/-Nfil3-/-
		4.32817	8.25904	0.206363	0.513735
		4.60159	4.41101	0.765066	0.61297
		2.47238	8.8301	0.757112	0.836035
		3.50346	5.21377
		2.75876	8.18311
		0.983298	9.49391
		Mean Diff.	95.00% CI of diff.	Significant?	Summary	Adjusted P Value
	WT vs. SFR-/-	-4.291	-6.429 to -2.152	Yes	***	0.0004
	Nfil3-/- vs. SFR-/-Nfil3-/-	-0.07807	-3.103 to 2.947	No	ns	0.9974
Figure 2H	BALF eos	WT	SFR-/-	Nfil3-/-	SFR-/-Nfil3-/-
		2.92496	7.88508	1.18519	1.17515
		1.56686	15.6806	0.599216	5.13236
		3.24345	13.5082	1.89247	2.02503
		1.95426	11.3166		2.42649
		4.7734			1.9836
		Mean Diff.	95.00% CI of diff.	Significant?	Summary	Adjusted P Value
	WT vs. SFR-/-	-9.205	-12.51 to -5.899	Yes	****	<0.0001
	Nfil3-/- vs. SFR-/-Nfil3-/-	-1.323	-4.922 to 2.276	No	ns	0.6033
	lung eos	WT	SFR-/-	Nfil3-/-	SFR-/-Nfil3-/-
		2.71459	3.33756	0.717777	0.980785
		1.25807	8.02454	0.71214	1.48126
		2.16359	4.37572	0.932809	1.47525
		2.02153	4.29079		1.89651
		2.13153			2.0635
		Mean Diff.	95.00% CI of diff.	Significant?	Summary	Adjusted P Value
	WT vs. SFR-/-	-2.949	-4.747 to -1.151	Yes	**	0.0023
	Nfil3-/- vs. SFR-/-Nfil3-/-	-0.7919	-2.749 to 1.166	No	ns	0.545
Figure 2I	BALF eos	control		SR3335
		WT	SFR-/-	WT	SFR-/-
		6.48832	20.2473	2.56618	2.91909
		4.61091	16.7927	3.16202	9.86277
		10.8108	20.6796	9.0415	6.40978
		5.83587			7.55633
			Mean Diff.	95.00% CI of diff.	Significant?	Summary	Adjusted P Value
	control	WT vs. SFR-/-	-12.3	-18.03 to -6.572	Yes	***	0.0004
	SR3335	WT vs. SFR-/-	-1.764	-7.495 to 3.968	No	ns	0.6839
	lung eos	control		SR3335
		WT	SFR-/-	WT	SFR-/-
		7.95469	24.0382	3.80887	3.6292
		7.18803	16.6688	5.44937	2.47117
		6.08986	16.625	4.31943	5.77414
		5.39896			4.51106
			Mean Diff.	95.00% CI of diff.	Significant?	Summary	Adjusted P Value
	control	WT vs. SFR-/-	-12.45	-16.83 to -8.079	Yes	****	<0.0001
	SR3335	WT vs. SFR-/-	0.4295	-3.944 to 4.803	No	ns	0.9607
Figure 2J	BALF eos	control		SR3335
		WT	SFR-/-	WT	SFR-/-
		12.7298	42.7008	19.7638	9.39352
		16.8769	54.1581	24.0325	14.2372
		28.4942	43.5086	12.5051	27.5487
		10.8433	59.4132	12.1158	20.4425
		14.9442	72.23	10.4296	15.7321
		36.2677	54.5322
		Sidak's multiple comparisons test	Mean Diff.	95.00% CI of diff.	Significant?	Summary	Adjusted P Value
	control	WT vs. SFR-/-	-34.4	-46.96 to -21.83	Yes	****	<0.0001
	SR3335	WT vs. SFR-/-	-1.701	-15.47 to 12.06	No	ns	0.9455
	lung eos	control		SR3335
		WT	SFR-/-	WT	SFR-/-
		2.29898	13.5431	3.12123	4.30965
		4.86727	18.3504	3.82975	2.94738
		4.49807	22.3059	2.87304	1.37601
		4.36925	27.4014	1.55314	3.74916
		4.72591	16.1096	4.68515	5.76029
		9.00214	13.7349
			Mean Diff.	95.00% CI of diff.	Significant?	Summary	Adjusted P Value
	control	WT vs. SFR-/-	-13.61	-18.15 to -9.079	Yes	****	<0.0001
	SR3335	WT vs. SFR-/-	-0.416	-5.384 to 4.552	No	ns	0.9745

## Sheet: Figure 3
Figure 3A	Lung CD4+ T (counts)	control		FTY720
		WT	SFR-/-	WT	SFR-/-
		1.63392	1.59896	0.16127	0.191866
		1.73581	1.80183	0.197829	0.039549
		1.92289	2.27952	0.060326	0.060041
		2.29694		0.037482	0.048772
		Mean Diff.	95.00% CI of diff.	Significant?	Summary	Adjusted P Value
	control-WT vs. WT	1.783	1.315 to 2.252	Yes	****	<0.0001
Figure 3B	BALF Eos	control		FTY720
		WT	SFR-/-	WT	SFR-/-
		2.14505	12.4125	1.56458	1.68544
		2.42423	7.70554	1.66329	1.01686
		1.47508	8.2178	3.18618	0.216544
		5.70545		1.23083	0.836911
		Tukey's multiple comparisons test	Mean Diff.	95.00% CI of diff.	Significant?	Summary	Adjusted P Value
	control	WT vs. SFR-/-	-6.508	-10.14 to -2.880	Yes	**	0.0011
	FTY720	WT vs. SFR-/-	0.9723	-2.386 to 4.331	No	ns	0.8194
	Lung Eos	control		FTY720
		WT	SFR-/-	WT	SFR-/-
		6.82747	12.627	2.21345	3.53184
		7.95265	16.2091	3.02102	2.23174
		6.16833	18.0024	2.33223	2.21461
		6.30243		1.28327	3.17505
		Tukey's multiple comparisons test	Mean Diff.	95.00% CI of diff.	Significant?	Summary	Adjusted P Value
	control	WT vs. SFR-/-	-8.8	-11.89 to -5.714	Yes	****	<0.0001
	FTY720	WT vs. SFR-/-	-0.5758	-3.433 to 2.281	No	ns	0.9279
Figure 3C	BALF Eos	WT	SFR-/-	Rag1-/-	SFR-/-Rag1-/-
		4.48392	10.5736	0.557168	0.442732
		3.09157	7.25221	0.682088	0.336938
		6.11407	7.95639	0.269574	0.449604
				0.632736	0.337692
				0.120744	1.07741
				0.3692
			Mean Diff.	95.00% CI of diff.	Significant?	Summary	Adjusted P Value
		WT vs. SFR-/-	-4.031	-5.957 to -2.105	Yes	***	0.0003
		Rag1-/- vs. SFR-/-Rag1-/-	-0.09029	-1.519 to 1.338	No	ns	0.9845
	Lung Eos	WT	SFR-/-	Rag1-/-	SFR-/-Rag1-/-
		8.53724	17.2905	3.69205	1.79691
		10.3293	16.1858	1.94711	1.22489
		12.2845	13.1729	1.13574	1.79231
				2.09163	2.37966
				0.772077	2.5385
				1.84279
			Mean Diff.	95.00% CI of diff.	Significant?	Summary	Adjusted P Value
		WT vs. SFR-/-	-5.166	-7.869 to -2.463	Yes	***	0.0007
		Rag1-/- vs. SFR-/-Rag1-/-	-0.03289	-2.037 to 1.971	No	ns	0.9989
Figure 3D	BALF Eos	control		a-CD4
		WT	SFR-/-	WT	SFR-/-
		0.10395	5.55682	0.2976	0.47576
		0.15169	9.96717	0.367	0.55418
		0.183	7.93254	0.4998	0.5412
		0.5151		0.70844
		0.22248		0.1768
			Mean Diff.	95.00% CI of diff.	Significant?	Summary	Adjusted P Value
	control	WT vs. SFR-/-	-7.584	-9.287 to -5.880	Yes	****	<0.0001
	a-cd4	WT vs. SFR-/-	-0.1138	-1.818 to 1.590	No	ns	0.9824
	Lung Eos	control		a-CD4
		WT	SFR-/-	WT	SFR-/-
		0.767424	9.2055	0.774316	1.5901
		1.50538	14.3821	0.896892	1.38477
		1.872	9.13836	1.88426	2.0538
		2.65787		1.10258
		1.30375		0.730211
			Mean Diff.	95.00% CI of diff.	Significant?	Summary	Adjusted P Value
	control	WT vs. SFR-/-	-9.287	-11.77 to -6.808	Yes	****	<0.0001
	a-cd4	WT vs. SFR-/-	-0.5986	-3.078 to 1.880	No	ns	0.7967
Figure 3E	Lung TH2	WT	SFR-/-
		1.51417	6.1661
		2.51896	8.94262
		2.04076	8.60933
		2.08644	6.17439
		P value	0.0004
		P value summary	***
		Significantly different (P < 0.05)?	Yes
		One- or two-tailed P value?	Two-tailed
		t, df	t=6.940, df=6
Figure 3F	Eosinophil (x106)	TH2 (x104)
	2.84735	6.93366
	0.788262	1.79302
	3.71296	8.25215
	4.74462	9.77807
	1.22384	2.69958
	2.83185	4.4852																																	A-B
	2.40903	3.28684																																	C-D
	5.64061	9.60565
	7.3228	15.0082
	4.44195	15.276
	0.457522	1.32862
	1.95439	5.64074
	6.74753	14.9616
	2.35239	7.42232
	3.99891	4.67172
	8.83979	12.9531
	4.11231	5.48373
	9.55342	12.9306
	7.6924	17.9711
	2.82014	8.52216
	R square	0.7147
	Sy.x	2.732
	F	45.09
	DFn, DFd	1, 18
	P value	<0.0001
	Deviation from zero?	Significant
	Equation	Y = 1.590*X + 1.732
Figure 3G	Lung TH2	WT	SFR-/-
		3.21	6.3
		2.00333	7.06667
		4.46667	7.16667
		P value	0.009
		P value summary	**
		Significantly different (P < 0.05)?	Yes
		One- or two-tailed P value?	Two-tailed
		t, df	t=4.748, df=4
Figure 3H	%	WT	SFR-/-
		1.64	5.97
		1.37	6.62
		2.03	3.96
		2.46
		3.77
		P value	0.0069
		P value summary	**
		Significantly different (P < 0.05)?	Yes
		One- or two-tailed P value?	Two-tailed
		t, df	t=4.024, df=6
	counts	WT	SFR-/-
		1.85316	16.7359
		2.59471	21.8367
		2.8182	9.93927
		2.89979
		7.91693
		P value	0.005
		P value summary	**
		Significantly different (P < 0.05)?	Yes
		One- or two-tailed P value?	Two-tailed
		t, df	t=4.319, df=6
Figure 3I	%	WT	SFR-/-
		2.02	6.99
		3.45	4.86
		2.02	4.38
			7.98
		P value	0.0224
		P value summary	*
		Significantly different (P < 0.05)?	Yes
		One- or two-tailed P value?	Two-tailed
		t, df	t=3.263, df=5
	counts	WT	SFR-/-
		1.12736	4.89589
		2.55555	4.5861
		1.21123	4.71529
			7.18155
		P value	0.0064
		P value summary	**
		Significantly different (P < 0.05)?	Yes
		One- or two-tailed P value?	Two-tailed
		t, df	t=4.502, df=5
Figure 3J	TH2	WT	SFR-/-	Nfil3-/-	SFR-/-Nfil3-/-
		23.6113	57.6722	7.67165	19.5045
		22.2217	34.4407	12.262	9.31453
		21.3891	39.8386	10.234	8.37
		19.5999	33.7344	6.21733	3.375
		30.9474		13.635	24.57
				10.125	7.695
				4.185	15.93
				4.59	9.18
		Mean Diff.	95.00% CI of diff.	Significant?	Summary	Adjusted P Value
	WT vs. SFR-/-	-17.87	-29.18 to -6.556	Yes	**	0.0015
	Nfil3-/- vs. SFR-/-Nfil3-/-	-3.627	-12.06 to 4.803	No	ns	0.6222
	CD69	WT	SFR-/-	Nfil3-/-	SFR-/-Nfil3-/-
		7.83333	44.8161	3.01724	3.34483
		14.2931	44.4598	3.83908	7
		18.6092	35.6552	2.46552	1.67241
			43.2069	6.5977	6.10345
			33.4023		7.04023
			24.9598		7.55172
		Mean Diff.	95.00% CI of diff.	Significant?	Summary	Adjusted P Value
	WT vs. SFR-/-	-24.17	-34.09 to -14.26	Yes	****	<0.0001
	Nfil3-/- vs. SFR-/-Nfil3-/-	-1.472	-10.52 to 7.579	No	ns	0.9636
	2W1S-Tet+ CD4+ T	WT	SFR-/-	Nfil3-/-	SFR-/-Nfil3-/-
		3.20598	5.56731	1.16388	1.81649
		2.73143	5.59585	1.49822	2.01789
		3.97261	6.80827	1.29544	0.461905
		1.88778	4.63049	1.12786	0.421429
		1.49642		0.297619	0.190476
				0.297619	0.304762
				0.230952	0.842857
				0.147619	0.104762
		Mean Diff.	95.00% CI of diff.	Significant?	Summary	Adjusted P Value
	WT vs. SFR-/-	-2.992	-4.235 to -1.748	Yes	****	<0.0001
	Nfil3-/- vs. SFR-/-Nfil3-/-	-0.01267	-0.9396 to 0.9143	No	ns	0.9993
Figure 3K	TH2	control		SR3335
		WT	SFR-/-	WT	SFR-/-
		2.33152	11.1521	3.98284	3.38643
		5.98163	10.8609	4.51091	2.75799
		7.74676	7.15287	6.34412	4.6497
		5.75199	9.04694	3.58744	6.11989
			11.1335	3.61633
			Mean Diff.	95.00% CI of diff.	Significant?	Summary	Adjusted P Value
	control	WT vs. SFR-/-	-4.416	-7.237 to -1.595	Yes	**	0.0031
	SR3335	WT vs. SFR-/-	0.1798	-2.641 to 3.001	No	ns	0.9845
	CD69	control		SR3335
		WT	SFR-/-	WT	SFR-/-
		2.63269	5.24219	3.11794	2.42484
		5.28537	7.28081	3.45042	5.42003
		3.35169	7.46272	6.70158	5.93351
		3.12637	10.4764	1.84807	4.32204
			6.33564	4.57895
			Mean Diff.	95.00% CI of diff.	Significant?	Summary	Adjusted P Value
	control	WT vs. SFR-/-	-3.761	-6.595 to -0.9264	Yes	*	0.0101
	SR3335	WT vs. SFR-/-	-0.5857	-3.420 to 2.248	No	ns	0.8503
	2W1S-Tet+ CD4+ T	control		SR3335
		WT	SFR-/-	WT	SFR-/-
		2.80762	13.1849	6.23588	10.0288
		10.4342	9.74262	6.04262	3.11766
		6.19672	10.3239	8.22714	11.4918
		6.32299	16.6052	1.56927	4.98273
			15.6745	4.01089
			Mean Diff.	95.00% CI of diff.	Significant?	Summary	Adjusted P Value
	control	WT vs. SFR-/-	-6.666	-11.98 to -1.347	Yes	*	0.0145
	SR3335	WT vs. SFR-/-	-2.188	-7.507 to 3.131	No	ns	0.5385

## Sheet: Figure 4
Figrue 4A	lung		WT				SFR-/-
		0	0.085681	0.085717	0.16545	0.146604	0.140986	0.135117	0.095746	0.129553
		3	0.525118	1.2189	1.08904		0.980701	0.896457	1.32929
		6	0.71675	0.152183	1.31891		1.27924	1.0153	1.08468
		9	0.416748	0.934735	0.645388		0.700902	1.22186	0.873659
	MLN		WT				SFR-/-
		0	0.778743	0	0.575968	0.251989	0.072711	0.228636	0.943098	0.487433
		3	13.6694	4.62177	9.31885		28.292	3.55732	4.62614
		6	7.54187	5.13363	21.8599		42.7843	24.0481	36.5884
		9	15.1689	17.3162	23.3718		12.011	22.5402	33.7587
			Mean Diff.	95.00% CI of diff.	Significant?	Summary	Adjusted P Value
		6	-22.96	-40.22 to -5.705	Yes	**	0.0068
Figrue 4B	lung		WT			SFR-/-
		0	0.166426	0.065875	0.169617	0.207753	0.098873	0.134453
		3	5.25772	2.55741	2.451	2.83615	3.02705	2.75933
		6	2.70633	2.3349	1.77014	2.11853	1.52469	1.57008
		9	1.00359	0.73148	0.710176	1.18685	0.742748	1.00398
	MLN		WT			SFR-/-
		0	1.36949	0	0.294865	0.620605	0.039802	0.129092
		3	7.92665	2.77383	4.38848	0.886281	21.7297	5.15568
		6	31.5832	20.2028	5.43885	86.4329	65.2608	50.1403
		9	47.514	23.8847	28.8568	12.2101	28.1599	8.80884
			Mean Diff.	95.00% CI of diff.	Significant?	Summary	Adjusted P Value
		6	-48.2	-72.42 to -23.99	Yes	***	0.0002
Figrue 4C	lung		WT				SFR-/-
		0	0.037785	0.034458	0.082725	0.064946	0.057804	0.056884	0.04299	0.058817
		3	0.451602	1.06775	0.971423		0.829673	0.75392	1.21098
		6	0.525377	0.30318	1.00369		1.0784	0.836608	0.892687
		9	0.293807	0.74031	0.505339		0.580347	0.971376	0.677085
	MLN		WT				SFR-/-
		0	0.091526	0	0.086855	0.113396	0.016709	0.205772	0.511448	0.090509
		3	3.68046	1.26395	2.19997		8.25937	1.03677	1.25756
		6	2.19906	1.15113	7.57285		14.3514	13.8281	11.1738
		9	3.49305	4.33117	6.4451		0.652797	6.04457	0.129488
			Mean Diff.	95.00% CI of diff.	Significant?	Summary	Adjusted P Value
		6	-9.477	-14.60 to -4.358	Yes	***	0.0003
Figrue 4D	lung		WT			SFR-/-
		0	0.089038	0.032674	0.085317	0.119042	0.053985	0.077579
		3	3.86968	1.89248	1.58825	2.2434	2.30964	2.2185
		6	1.14207	1.16511	0.77886	0.538015	0.875171	0.932628
		9	0.448604	0.350379	0.295433	0.503224	0.375831	0.553192
	MLN		WT			SFR-/-
		0	0.351275	0	0.084921	0.160116	0.012956	0.052863
		3	2.40178	1.98883	2.77133	0.534428	13.7223	3.46462
		6	8.90648	8.93975	1.74587	28.1339	20.4593	22.4127
		9	15.6796	6.95046	8.65704	3.57145	11.9116	2.51052
			Mean Diff.	95.00% CI of diff.	Significant?	Summary	Adjusted P Value
		6	-17.14	-26.34 to -7.940	Yes	***	0.0003
Figrue 4E	BALF	WT	SFR-/-	CD11c-DTR+	SFR-/-CD11c-DTR+
		7.19758	18.5302	1.91059	2.3556
		8.79879	14.935	0.497714	5.79417
		6.03569	21.576	0.590604	0.75834
		11.6172	17.9786	3.09709	1.17809
		9.81958	16.4446		2.34726
		13.3296
		11.2609
			Mean Diff.	95.00% CI of diff.	Significant?	Summary	Adjusted P Value
		WT vs. SFR-/-	-8.17	-11.38 to -4.963	Yes	****	<0.0001
		CD11c-DTR+ vs. SFR-/-CD11c-DTR+	-0.9627	-4.637 to 2.712	No	ns	0.7783
	Lung	WT	SFR-/-	CD11c-DTR+	SFR-/-CD11c-DTR+
		12.6145	22.2934	2.52771	3.38644
		9.52038	15.8207	1.00276	3.66697
		6.74272	17.207	0.799941	0.970546
		10.6261	14.1224	1.17733	0.84744
		9.26057	15.7723		3.79865
		13.7687
		10.5976
			Mean Diff.	95.00% CI of diff.	Significant?	Summary	Adjusted P Value
		WT vs. SFR-/-	-6.596	-9.744 to -3.448	Yes	***	0.0002
		CD11c-DTR+ vs. SFR-/-CD11c-DTR+	-1.157	-4.764 to 2.449	No	ns	0.689
Figrue 4F	BALF	WT	SFR-/-	CD11c-DTR+	SFR-/-CD11c-DTR+
		1.33741	6.06674	0.248132	0.663876
		0.734976	6.17988	0.124872	0.591332
		0.652729	6.8256	0.098923	0.66899
		1.24846	4.09698		1.19305
		2.03548			0.811406
			Mean Diff.	95.00% CI of diff.	Significant?	Summary	Adjusted P Value
		WT vs. SFR-/-	-4.59	-5.707 to -3.474	Yes	****	<0.0001
		CD11c-DTR+ vs. SFR-/-CD11c-DTR+	-0.6284	-1.844 to 0.5874	No	ns	0.3828
	Lung	WT	SFR-/-	CD11c-DTR+	SFR-/-CD11c-DTR+
		10.8061	35.3676	10.283	6.28895
		6.77271	38.8545	4.91821	7.5735
		11.9883	33.6391	7.1466	8.23586
		6.82935	36.6537		9.5497
		9.03924			9.325
			Mean Diff.	95.00% CI of diff.	Significant?	Summary	Adjusted P Value
		WT vs. SFR-/-	-27.04	-30.62 to -23.46	Yes	****	<0.0001
		CD11c-DTR+ vs. SFR-/-CD11c-DTR+	-0.7453	-4.641 to 3.150	No	ns	0.8682
Figrue 4G	TH2	WT	SFR-/-	CD11c-DTR+	SFR-/-CD11c-DTR+
		1.07574	1.29302	0.525245	0.320395
		0.821184	1.74676	0.101801	0.285491
		0.722513	1.6409	0.045128	0.047478
		0.991013	1.34423	0.245498	0.034086
		1.2278	1.87614		0.235853
		0.981293	1.23838		0.041967
			Mean Diff.	95.00% CI of diff.	Significant?	Summary	Adjusted P Value
		WT vs. SFR-/-	-0.5533	-0.8395 to -0.2671	Yes	***	0.0003
		CD11c-DTR+ vs. SFR-/-CD11c-DTR+	0.06854	-0.2515 to 0.3886	No	ns	0.8462
	cd69	WT	SFR-/-	CD11c-DTR+	SFR-/-CD11c-DTR+
		1.40227	1.69898	0.242015	0.227994
		0.900868	1.60514	0.256463	0.323609
		1.469	2.31034	0.290897	0.375787
		0.897103
			Mean Diff.	95.00% CI of diff.	Significant?	Summary	Adjusted P Value
		WT vs. SFR-/-	-0.7042	-1.230 to -0.1780	Yes	*	0.0118
		CD11c-DTR+ vs. SFR-/-CD11c-DTR+	-0.04601	-0.6085 to 0.5165	No	ns	0.9716
	2W1S-Tet+	WT	SFR-/-	CD11c-DTR+	SFR-/-CD11c-DTR+
		2.46554	3.73124	2.24657	2.61932
		1.30255	3.06406	0.965038	1.53192
		2.39898	3.76708	0.617983	1.03978
		1.76928	3.39374	1.62738	0.560989
		2.5393	4.61524		3.23816
		3.28608	3.43337
			Mean Diff.	95.00% CI of diff.	Significant?	Summary	Adjusted P Value
		WT vs. SFR-/-	-1.374	-2.472 to -0.2753	Yes	*	0.0139
		CD11c-DTR+ vs. SFR-/-CD11c-DTR+	-0.4338	-1.710 to 0.8426	No	ns	0.6592
Figrue 4H	TH2	WT	SFR-/-	CD11c-DTR+	SFR-/-CD11c-DTR+
		0.770107	4.6769	0.141949	0.436599
		0.615986	2.70106	0.0575406	0.61267
		0.813018	3.35012	0.0220006	0.0088342
		1.38574	2.64484		0.0781994
		0.760264			0.0216051
			Mean Diff.	95.00% CI of diff.	Significant?	Summary	Adjusted P Value
		WT vs. SFR-/-	-2.474	-3.334 to -1.614	Yes	****	<0.0001
		CD11c-DTR+ vs. SFR-/-CD11c-DTR+	-0.1578	-1.094 to 0.7782	No	ns	0.8958
	cd69	WT	SFR-/-	CD11c-DTR+	SFR-/-CD11c-DTR+
		0.132346	1.37996	0.0799689	0.0932763
		0.103378	0.869661	0.0691803	0.0870269
		0.221408	1.97025	0.107115	0.0759828
		0.159438	1.50424		0.111344
		0.411936			0.0645887
			Mean Diff.	95.00% CI of diff.	Significant?	Summary	Adjusted P Value
		WT vs. SFR-/-	-1.225	-1.612 to -0.8388	Yes	****	<0.0001
		CD11c-DTR+ vs. SFR-/-CD11c-DTR+	-0.001022	-0.4219 to 0.4198	No	ns	>0.9999
	2W1S-Tet+	WT	SFR-/-	CD11c-DTR+	SFR-/-CD11c-DTR+
		0.583161	1.68204	0.268112	0.155644
		0.333861	1.45461	0.0961607	0.248317
		0.682088	2.37255	0.172389	0.164144
		0.541601	1.72288		0.363305
		1.38658			0.205695
			Mean Diff.	95.00% CI of diff.	Significant?	Summary	Adjusted P Value
		WT vs. SFR-/-	-1.103	-1.608 to -0.5976	Yes	***	0.0002
		CD11c-DTR+ vs. SFR-/-CD11c-DTR+	-0.04853	-0.5982 to 0.5012	No	ns	0.9701
Figrue 4I	DC	WT	SFR-/-	Nfil3-/-	SFR-/-Nfil3-/-
		1.35778	4.28333	1.07	1.69778
		2	3.53	1.00222	2.08111
		2.05667	2.63889	1.46222	1.70889
		1.90889	3.53222	1.74556
			3.80667
			2.53556
		Sidak's multiple comparisons test	Mean Diff.	95.00% CI of diff.	Significant?	Summary	Adjusted P Value
		WT vs. SFR-/-	-1.557	-2.350 to -0.7639	Yes	***	0.0005
		Nfil3-/- vs. SFR-/-Nfil3-/-	-0.5093	-1.448 to 0.4290	No	ns	0.3497
	DC2	WT	SFR-/-	Nfil3-/-	SFR-/-Nfil3-/-
		0.849969	2.67708	0.53072	1.02716
		1.28	1.8709	0.62238	1.19664
		1.12705	1.47778	0.80276	1.07489
		1.13961	2.08048	1.12065
			2.21548
			1.46809
		Sidak's multiple comparisons test	Mean Diff.	95.00% CI of diff.	Significant?	Summary	Adjusted P Value
		WT vs. SFR-/-	-0.8658	-1.399 to -0.3323	Yes	**	0.0025
		Nfil3-/- vs. SFR-/-Nfil3-/-	-0.3304	-0.9617 to 0.3008	No	ns	0.3741
Figrue 4J	DC	WT	SFR-/-	Nfil3-/-	SFR-/-Nfil3-/-
		1.99336	5.00573	1.12421	0.452151
		1.57921	4.05079	1.83045	0.318111
		0.806049	5.09827	0.504764	1.55572
		2.90154		0.977574	2.33107
		2.99384
			Mean Diff.	95.00% CI of diff.	Significant?	Summary	Adjusted P Value
		WT vs. SFR-/-	-2.663	-4.157 to -1.170	Yes	**	0.0013
		Nfil3-/- vs. SFR-/-Nfil3-/-	-0.05501	-1.501 to 1.391	No	ns	0.9943
	DC2	WT	SFR-/-	Nfil3-/-	SFR-/-Nfil3-/-
		1.58671	4.17478	0.721741	0.226177
		1.11176	3.41482	1.21725	1.14657
		0.672245	4.49158	0.367973	1.60844
		1.95854		0.710696	0.349061
		2.29328
			Mean Diff.	95.00% CI of diff.	Significant?	Summary	Adjusted P Value
		WT vs. SFR-/-	-2.503	-3.574 to -1.431	Yes	***	0.0001
		Nfil3-/- vs. SFR-/-Nfil3-/-	-0.07815	-1.115 to 0.9591	No	ns	0.9777
Figrue 4K	DC	WT	SFR-/-	IL13-/-	SFR-/-IL13-/-
		0.785482	7.3747	0.005313	0.372548
		2.28352	5.63302	0.41024	1.42212
		0.440866	3.30532	0.11782	1.44041
		3.26741	6.55628	0.04176	1.01948
		1.39402		0.112476	0.52415
				0.177002	1.85649
				1.80529
				2.75316
			Mean Diff.	95.00% CI of diff.	Significant?	Summary	Adjusted P Value
		WT vs. SFR-/-	-4.083	-6.040 to -2.126	Yes	****	<0.0001
		IL13-/- vs. SFR-/-IL13-/-	-0.428	-2.004 to 1.148	No	ns	0.8641
	DC2	WT	SFR-/-	IL13-/-	SFR-/-IL13-/-
		0.39117	3.03838	0.003071	0.186647
		1.09837	2.63062	0.215376	0.860383
		0.197949	1.84107	0.046185	1.00109
		1.58143	2.60284	0.022509	0.609649
		0.758346		0.054213	0.348036
				0.093457	0.92639
				0.922505
				1.34354
			Mean Diff.	95.00% CI of diff.	Significant?	Summary	Adjusted P Value
		WT vs. SFR-/-	-1.723	-2.561 to -0.8841	Yes	***	0.0001
		IL13-/- vs. SFR-/-IL13-/-	-0.3178	-0.9929 to 0.3574	No	ns	0.5489
Figrue 4L	DC	WT	SFR-/-	IL13-/-	SFR-/-IL13-/-
		1.22521	1.85883	0.013583	0.14711
		0.861669	1.75628	0.60359	1.18575
		0.341544	2.61301	0.33225	0.017553
		0.68849		0.07536	0.800846
				0.258875	1.42783
				0.121538	0.668485
				0.574912
		Sidak's multiple comparisons test	Mean Diff.	95.00% CI of diff.	Significant?	Summary	Adjusted P Value
		WT vs. SFR-/-	-1.297	-2.137 to -0.4571	Yes	**	0.0024
		IL13-/- vs. SFR-/-IL13-/-	-0.4251	-1.037 to 0.1866	No	ns	0.2279
	DC2	WT	SFR-/-	IL13-/-	SFR-/-IL13-/-
		0.896856	1.15619	0.008598	0.106655
		0.58852	1.19603	0.452693	0.796824
		0.232933	1.51293	0.255168	0.011514
		0.49709		0.04401	0.480507
				0.197781	1.01233
				0.071343	0.483314
				0.415087
		Sidak's multiple comparisons test	Mean Diff.	95.00% CI of diff.	Significant?	Summary	Adjusted P Value
		WT vs. SFR-/-	-0.7345	-1.300 to -0.1692	Yes	**	0.0096
		IL13-/- vs. SFR-/-IL13-/-	-0.2755	-0.6873 to 0.1363	No	ns	0.2554
Figrue 4M	DC	WT	SFR-/-	IL13-/-	SFR-/-IL13-/-
		3.0576	14.5436	0.7257	0.7506
		5.9984	11.916	0.22265	0.3904
		3.8272	8.3732	0.30915	0.40399
		2.9095	10.6196	0.2057	0.41976
			18.1711	0.16065
			Mean Diff.	95.00% CI of diff.	Significant?	Summary	Adjusted P Value
		WT vs. SFR-/-	-8.777	-12.35 to -5.204	Yes	****	<0.0001
		IL13-/- vs. SFR-/-IL13-/-	-0.1664	-3.739 to 3.406	No	ns	0.9917
	DC2	WT	SFR-/-	IL13-/-	SFR-/-IL13-/-
		2.83394	4.73338	0.802243	1.1761
		4.29953	5.92143	1.08573	0.935121
		3.27146	7.62266	1.1106	1.09298
		4.04713	5.81128	1.1399	0.647405
			6.5928	1.46434
			Mean Diff.	95.00% CI of diff.	Significant?	Summary	Adjusted P Value
		WT vs. SFR-/-	-2.523	-3.650 to -1.397	Yes	***	0.0001
		IL13-/- vs. SFR-/-IL13-/-	0.1577	-0.9691 to 1.284	No	ns	0.9278
Figrue 4N	balf	WT	SFR-/-	IL13-/-	SFR-/-IL13-/-
		1.70861	5.66586	0.040127	0.015592
		1.13506	3.78666	0.023398	0.007162
		1.99139	4.30447	0.010432	0.006482
		1.78606		0.024854	0.016704
				0.017621
				0.027409
			Mean Diff.	95.00% CI of diff.	Significant?	Summary	Adjusted P Value
		WT vs. SFR-/-	-2.93	-3.740 to -2.121	Yes	****	<0.0001
		IL13-/- vs. SFR-/-IL13-/-	0.01249	-0.6716 to 0.6966	No	ns	0.9987
	lung	WT	SFR-/-	IL13-/-	SFR-/-IL13-/-
		3.00613	6.27108	0.100941	0.215384
		1.21246	3.7646	0.224156	0.162021
		3.18479	3.72728	0.159833	0.263047
		2.56035		0.140342	0.184212
				0.172563
				0.087471
			Mean Diff.	95.00% CI of diff.	Significant?	Summary	Adjusted P Value
		WT vs. SFR-/-	-2.097	-3.477 to -0.7163	Yes	**	0.0041
		IL13-/- vs. SFR-/-IL13-/-	-0.05862	-1.225 to 1.108	No	ns	0.9902
Figrue 4O	TH2	WT	SFR-/-	IL13-/-	SFR-/-IL13-/-
		0.909365	3.50747	0.95773	1.28028
		1.31919	3.42193	1.86012	1.07368
		2.41881	3.95721	1.5354	1.22673
		1.76819		1.50367
		2.01517
			Mean Diff.	95.00% CI of diff.	Significant?	Summary	Adjusted P Value
		WT vs. SFR-/-	-1.943	-2.748 to -1.138	Yes	***	0.0001
		IL13-/- vs. SFR-/-IL13-/-	0.2707	-0.5711 to 1.112	No	ns	0.6675
	CD69	WT	SFR-/-	IL13-/-	SFR-/-IL13-/-
		3.05954	8.06734	2.44659	2.6829
		3.03263	9.81533	2.44538	1.76714
		2.17103	12.5041	3.22351	1.62797
		2.43672		1.27551
		2.1353
			Mean Diff.	95.00% CI of diff.	Significant?	Summary	Adjusted P Value
		WT vs. SFR-/-	-7.562	-9.646 to -5.477	Yes	****	<0.0001
		IL13-/- vs. SFR-/-IL13-/-	0.3217	-1.858 to 2.502	No	ns	0.9159
	2W1S-Tet+	WT	SFR-/-	IL13-/-	SFR-/-IL13-/-
		2.3148	3.98845	0.635598	1.26976
		0.983679	4.34286	0.784048	0.975073
		2.02811	3.29421	0.753624	0.991847
		1.64353		0.856776
		2.21463
			Mean Diff.	95.00% CI of diff.	Significant?	Summary	Adjusted P Value
		WT vs. SFR-/-	-2.038	-2.807 to -1.270	Yes	****	<0.0001
		IL13-/- vs. SFR-/-IL13-/-	-0.3214	-1.125 to 0.4825	No	ns	0.5422
Figrue 4P	TH2	WT	SFR-/-	IL13-/-	SFR-/-IL13-/-
		3.7785	8.473	3.435	2.0839
		5.6792	9.389	5.6563	3.1602
		5.3815	10.7401	2.9541	2.748
		2.8167		5.3357	5.2441
				1.7633
				4.3052
		Sidak's multiple comparisons test	Mean Diff.	95.00% CI of diff.	Significant?	Summary	Adjusted P Value
		WT vs. SFR-/-	-5.12	-7.777 to -2.463	Yes	***	0.0006
		IL13-/- vs. SFR-/-IL13-/-	0.5992	-1.646 to 2.845	No	ns	0.762
	CD69	WT	SFR-/-	IL13-/-	SFR-/-IL13-/-
		3.04255	6.76596	3.31915	1.81277
		3.14894	5.10638	2.21277	3.06383
		3.46808	6.7234	2.70213	2.08723
		4.12766		3.44681	1.78936
				1.98511
				3.85106
			Mean Diff.	95.00% CI of diff.	Significant?	Summary	Adjusted P Value
		WT vs. SFR-/-	-2.752	-4.096 to -1.408	Yes	***	0.0004
		IL13-/- vs. SFR-/-IL13-/-	0.7312	-0.4046 to 1.867	No	ns	0.2395
	2W1S-Tet+	WT	SFR-/-	IL13-/-	SFR-/-IL13-/-
		0.6	5.38	0.28	0.104
		1.1	11.58	0.2	0.5
		0.24	9.5	0.94	0.168
		2.24		0.46	0.3
				0.24
				1.56
			Mean Diff.	95.00% CI of diff.	Significant?	Summary	Adjusted P Value
		WT vs. SFR-/-	-7.775	-10.38 to -5.169	Yes	****	<0.0001
		IL13-/- vs. SFR-/-IL13-/-	0.3453	-1.858 to 2.548	No	ns	0.9091

## Sheet: Figure 5
Figrue 5B	ILC only	WT-T	KO-T	WT-B	KO-B
	75.4	53.5	60.7	59.5	71.6
	75.4	46.1	58.7	64.4	68
	56.3	34.6	51.2	59.3	74.4
	72.6	37	55.4	62.1
	62.3
		ILC2+WT-T:ILC2+KO-T		ILC2+WT-B:ILC2+KO-B
		P value	0.0293	P value	0.0051
		P value summary	*	P value summary	**
		Significantly different (P < 0.05)?	Yes	Significantly different (P < 0.05)?	Yes
		One- or two-tailed P value?	Two-tailed	One- or two-tailed P value?	Two-tailed
		t, df	t=2.846, df=6	t, df	t=4.749, df=5
Figrue 5C	ILC only	WT-T	KO-T	WT-B	KO-B
	87.8	79.3	70.1	79.7	79.1
	87.2	78.3	70.4	85.9	81.7
	84.4	71	73.4	89.7	81
	85.9	71.6	78.5	78.5
	85.3	74.5		82.4
	88.1	81.2
		ILC2+WT-T:ILC2+KO-T		ILC2+WT-B:ILC2+KO-B
		P value	0.3092	P value	0.382
		P value summary	ns	P value summary	ns
		Significantly different (P < 0.05)?	No	Significantly different (P < 0.05)?	No
		One- or two-tailed P value?	Two-tailed	One- or two-tailed P value?	Two-tailed
		t, df	t=1.086, df=8	t, df	t=0.9432, df=6
Figrue 5D	T/B-WT	T/B-SFR-/-
	16.9	33.2
	8.88	21.1
	10.7	43.3
	11.3	42.6
		28.6
	P value	0.0034
	P value summary	**
	Significantly different (P < 0.05)?	Yes
	One- or two-tailed P value?	Two-tailed
	t, df	t=4.344, df=7
Figrue 5E	T/B-WT	T/B-SFR-/-
	28.2	49.3
	18	51.9
	15.2	45.5
	P value	0.0029
	P value summary	**
	Significantly different (P < 0.05)?	Yes
	One- or two-tailed P value?	Two-tailed
	t, df	t=6.513, df=4
Figrue 5P	WT		SFR-/-
	T Zone	B Zone	T Zone	B Zone
	100	0	65.9794	34.0206
	76.7442	23.2558	68.0851	31.9149
	68.75	31.25	60.4762	39.5238
	93.1034	6.89655	59.7345	40.2655
	84.2105	15.7895	85.1351	14.8649
	86.8421	13.1579	53.7931	46.2069
	68.9655	31.0345	68.5714	31.4286
	84.2105	15.7895	88.1481	11.8519
	61.4286	38.5714	90.5797	9.42029
	75	25	64.0212	35.9788
	75	25	60.9756	39.0244
	64.6552	35.3448	65.0838	34.9162
	61.1399	38.8601	80.8696	19.1304
	71.9101	28.0899	66.6667	33.3333
	78.2946	21.7054	48.4615	51.5385
	61.6071	38.3929	62.9032	37.0968
	89.1892	10.8108	62.6087	37.3913
	85.3659	14.6341	67.3684	32.6316
	89.4737	10.5263	58.8235	41.1765
	83.3333	16.6667	56.8093	43.1907
	89.1892	10.8108	57.3529	42.6471
	87.5	12.5	63.9098	36.0902
	80	20	89.1304	10.8696
	91.4286	8.57143	88.2353	11.7647
	90.7407	9.25926	69.1489	30.8511
	94.1176	5.88235	68.0473	31.9527
	96.5517	3.44828	73.7805	26.2195
	100	0	59.7701	40.2299
	70.9402	29.0598	72.0721	27.9279
	73.8854	26.1146	71.4286	28.5714
	93.5897	6.41026	76.4368	23.5632
	61.6883	38.3117	71.2766	28.7234
	63.2653	36.7347	78.3333	21.6667
	66	34	45.4545	54.5455
	73.1034	26.8966	58.5366	41.4634
	69.1667	30.8333	63.1579	36.8421
	71.3924	28.6076	79.5181	20.4819
	75.1351	24.8649	87.234	12.766
	66.6667	33.3333	84	16
	72.8507	27.1493	58.8652	41.1348
	58.5034	41.4966	77.3585	22.6415
	62.7907	37.2093	77.6119	22.3881
	51.4572	48.5428	65.6934	34.3066
	45.6667	54.3333	82.3009	17.6991
	30.9353	69.0647	85.1064	14.8936
	29.5455	70.4545	63.5135	36.4865
	73.9726	26.0274	64.2857	35.7143
	75.7576	24.2424	54.6875	45.3125
	86.5385	13.4615	57.1429	42.8571
	64.1975	35.8025	56.4356	43.5644
	63.8037	36.1963	54.0909	45.9091
	74.0458	25.9542	76.4706	23.5294
	86.6667	13.3333	94.5946	5.40541
	73.0769	26.9231	58.8608	41.1392
	67.3913	32.6087	65.5914	34.4086
	74.3961	25.6039	69.2982	30.7018
	53.5294	46.4706	66.242	33.758
	51.8591	48.1409	64.4444	35.5556
	100	0	78.8079	21.1921
	87.5	12.5	66.6667	33.3333
	63.6364	36.3636	50	50
	64.7059	35.2941	33.3333	66.6667
	62.069	37.931	81.7204	18.2796
	69	31	81.1024	18.8976
	60.8392	39.1608	80.6452	19.3548
	50.6608	49.3392	75.2	24.8
	59.7744	40.2256	80.9524	19.0476
	52.5316	47.4684	78.5124	21.4876
	57.037	42.963	72.9508	27.0492
	60.8466	39.1534	73.4375	26.5625
	64.0625	35.9375	55.4502	44.5498
	66.6667	33.3333	56.4593	43.5407
	70.1754	29.8246	79.1667	20.8333
	63.1579	36.8421	81.0345	18.9655
			100	0
			63.6364	36.3636
			39.2857	60.7143
			40	60
			Mean Diff.	95.00% CI of diff.	Significant?	Summary	Adjusted P Value
	WT	T Zone vs. B Zone	43.87	38.35 to 49.40	Yes	****	<0.0001
	KO	T Zone vs. B Zone	37.25	31.87 to 42.63	Yes	****	<0.0001
Figrue 5G	SFRfl/fl	SFRfl/fl/CD4-Cre+	SFRfl/fl/Mb1-Cre+	SFRfl/fl/CD4-Cre+/Mb1-Cre+	SFR-/-
	68.7	88.3	61.5	82	81.5
	55.6	83.8	77	89.2	87.4
	76.2	87.5	65.7	92.5	89.8
	77.7	78.4	76.3	81.2	80.6
	79.5	93.1	79.6	93.6	81
	56.5	85.8	76.4	84.8	74.1
	65.1	66.5	57.1	85.1	71.1
	52	80.8		93.7
	79.8	79.9		87.3
	55.6			81.8
	76.9			79.6
		Mean Diff.	95.00% CI of diff.	Significant?	Summary	Adjusted P Value
	SFRfl/fl vs. SFRfl/fl/CD4-Cre+	-15.08	-25.61 to -4.549	Yes	**	0.0018
	SFRfl/fl vs. SFRfl/fl/Mb1-Cre+	-2.914	-14.24 to 8.412	No	ns	0.947
	SFRfl/fl vs. SFRfl/fl/CD4-Cre+/Mb1-Cre+	-18.84	-28.83 to -8.848	Yes	****	<0.0001
	SFRfl/fl vs. SFR-/-	-13.19	-24.51 to -1.859	Yes	*	0.0154

## Sheet: Figure 6
Figrue 6A	WT	SLAMF1-/-
	45.6	40.9
	12.2	42.8
	37.3	30
	21.5	29.6
	P value	0.4528
	P value summary	ns
	Significantly different (P < 0.05)?	No
	One- or two-tailed P value?	Two-tailed
	t, df	t=0.8026, df=6
	WT	SLAMF2-/-
	51.7	16.7
	47.7	41.8
	35.8	30.5
	42.6	34.5
	32.9	37.6
	P value	0.1121
	P value summary	ns
	Significantly different (P < 0.05)?	No
	One- or two-tailed P value?	Two-tailed
	t, df	t=1.785, df=8
	WT	SLAMF3-/-
	30.2	27.2
	22.1	21
	19.1	21.8
	26.5	21.1
	P value	0.5735
	P value summary	ns
	Significantly different (P < 0.05)?	No
	One- or two-tailed P value?	Two-tailed
	t, df	t=0.5952, df=6
	WT	SLAMF5-/-
	36	30.4
	25.7	23.4
	9.32	26.5
	52.4	31.5
	29.2	28.4
	P value	0.7375
	P value summary	ns
	Significantly different (P < 0.05)?	No
	One- or two-tailed P value?	Two-tailed
	t, df	t=0.3470, df=8
	WT	SLAMF6-/-
	42.5	43.1
	53.3	36
	30.9	25.3
	44.6	45.3
	P value	0.4342
	P value summary	ns
	Significantly different (P < 0.05)?	No
	One- or two-tailed P value?	Two-tailed
	t, df	t=0.8379, df=6
	WT	SLAMF7-/-
	43.6	43.9
	36.3	40
	31.2	32.3
	52
	23.8
	23.4
	P value	0.6206
	P value summary	ns
	Significantly different (P < 0.05)?	No
	One- or two-tailed P value?	Two-tailed
	t, df	t=0.5177, df=7
Figrue 6B	Control	SLAMF1+	SLAMF2+	SLAMF3+	SLAMF4+	SLAMF5+	SLAMF6+	SLAMF7+
	36.7	29.5	35.5	28.5	63.2	16.7	44	37
	51.2	31.7	63.9	24.4	52.6	16	58.5	46.7
	52.3	54.3	74.2	23.9	60.5	29.3	68.6	50.5
	44.8	54.2	55.4	22.9	64.9	23	41.6	39.2
	37.9	76.1	61	26	42.5	26.7	52.8	37.9
		Mean Diff.	95.00% CI of diff.	Significant?	Summary	Adjusted P Value
	Control vs. SLAMF1+	-4.58	-23.88 to 14.72	No	ns	0.9923
	Control vs. SLAMF2+	-13.42	-32.72 to 5.876	No	ns	0.3263
	Control vs. SLAMF3+	19.44	0.1437 to 38.74	Yes	*	0.0474
	Control vs. SLAMF4+	-12.16	-31.46 to 7.136	No	ns	0.4438
	Control vs. SLAMF5+	22.24	2.944 to 41.54	Yes	*	0.0164
	Control vs. SLAMF6+	-8.52	-27.82 to 10.78	No	ns	0.8162
	Control vs. SLAMF7+	2.32	-16.98 to 21.62	No	ns	>0.9999
Figrue 6D	%	WT	SFR-/-	SLAMF3/5-/-
		36.4	49.3	62.4
		32.5	45.2	56.9
		24.6	40.7	46.9
		47	45.9	58.4
		20	49.5	55.7
			43.4
			Mean Diff.	95.00% CI of diff.	Significant?	Summary	Adjusted P Value
		WT vs. SFR-/-	-13.57	-24.71 to -2.421	Yes	*	0.0174
		WT vs. SLAMF3/5-/-	-23.96	-35.60 to -12.32	Yes	***	0.0003
		SFR-/- vs. SLAMF3/5-/-	-10.39	-21.54 to 0.7521	No	ns	0.0688
	counts	WT	SFR-/-	SLAMF3/5-/-
		3.28	4.1	7.2
		1.25	5.92	6.37
		1.15	3.43	3.99
		2.53	3.41	5.4
		1.12	5.04	4.71
			4.91
			Mean Diff.	95.00% CI of diff.	Significant?	Summary	Adjusted P Value
		WT vs. SFR-/-	-2.602	-4.343 to -0.8617	Yes	**	0.0044
		WT vs. SLAMF3/5-/-	-3.668	-5.486 to -1.850	Yes	***	0.0004
		SFR-/- vs. SLAMF3/5-/-	-1.066	-2.806 to 0.6750	No	ns	0.2738
Figrue 6E	BALF	WT	SFR-/-	SLAMF3/5-/-
		1.89	4.62	2.34
		1.67	3.77	3.96
		0.894	2.94	2.82
		1.48	4.35	4.36
		1.56	4.2	4.5
		3.12	3.89
			Mean Diff.	95.00% CI of diff.	Significant?	Summary	Adjusted P Value
		WT vs. SFR-/-	-2.193	-3.348 to -1.037	Yes	***	0.0006
		WT vs. SLAMF3/5-/-	-1.827	-3.039 to -0.6154	Yes	**	0.0039
		SFR-/- vs. SLAMF3/5-/-	0.3657	-0.8459 to 1.577	No	ns	0.7151
	Lung	WT	SFR-/-	SLAMF3/5-/-
		1.00941	4.71979	3.79035
		0.814359	3.07707	3.10065
		0.41571	2.08046	3.73635
		0.686187	3.15062	4.56568
		0.699317	3.65954
		2.01377	2.63104
			Mean Diff.	95.00% CI of diff.	Significant?	Summary	Adjusted P Value
		WT vs. SFR-/-	-2.28	-3.380 to -1.180	Yes	***	0.0003
		WT vs. SLAMF3/5-/-	-2.858	-4.088 to -1.629	Yes	****	<0.0001
		SFR-/- vs. SLAMF3/5-/-	-0.5785	-1.808 to 0.6509	No	ns	0.4505
Figrue 6F	TH2	WT	SFR-/-	SLAMF3/5-/-
		3.35957	6.34074	7.90289
		4.41373	5.65092	5.38186
		3.84843	4.86197	6.72508
		4.19172	5.48291	7.66743
		3.05414	5.69286
		4.36223
			Mean Diff.	95.00% CI of diff.	Significant?	Summary	Adjusted P Value
		WT vs. SFR-/-	-1.734	-2.934 to -0.5348	Yes	**	0.006
		WT vs. SLAMF3/5-/-	-3.048	-4.326 to -1.769	Yes	****	<0.0001
		SFR-/- vs. SLAMF3/5-/-	-1.313	-2.642 to 0.01529	No	ns	0.0528
	CD69	WT	SFR-/-	SLAMF3/5-/-
		2.39972	4.58131	2.90085
		0.518966	3.29482	5.13477
		0.846101	3.61499	4.78181
		1.3695	2.32236	3.29792
		1.77824	4.80351
		2.20246
			Mean Diff.	95.00% CI of diff.	Significant?	Summary	Adjusted P Value
		WT vs. SFR-/-	-2.204	-3.711 to -0.6972	Yes	**	0.0055
		WT vs. SLAMF3/5-/-	-2.51	-4.116 to -0.9032	Yes	**	0.0035
		SFR-/- vs. SLAMF3/5-/-	-0.3054	-1.975 to 1.364	No	ns	0.8782
	2W1S-Tet+	WT	SFR-/-	SLAMF3/5-/-
		2.39972	3.24751	4.97645
		0.525979	4.04792	3.45865
		1.70532	3.64975	3.95638
		0.820273	2.61457	4.56245
		1.04602	2.3088
		1.30931
			Mean Diff.	95.00% CI of diff.	Significant?	Summary	Adjusted P Value
		WT vs. SFR-/-	-1.873	-2.982 to -0.7630	Yes	**	0.0019
		WT vs. SLAMF3/5-/-	-2.937	-4.120 to -1.754	Yes	****	<0.0001
		SFR-/- vs. SLAMF3/5-/-	-1.065	-2.294 to 0.1645	No	ns	0.0927

## Sheet: Figure 7
Figure 7B	WT	SAP-/-EAT-2-/-
	30.8	29.6
	28.1	37.2
	23.5	31.2
		19.2
	P value	0.7168
	P value summary	ns
	Significantly different (P < 0.05)?	No
	One- or two-tailed P value?	Two-tailed
	t, df	t=0.3840, df=5
Figure 7D	Isotype	WT	SLAMF3/5-/-
	0.929	4.142	2.189
	0.869	3.203	1.682
	0.274	0.907	2.137
	0.865	1.684	1.815
	0.903	2.028	2.18
		0.708	1.184
		1.686	0.914
		1.066
		2.418
		Mean Diff.	95.00% CI of diff.	Significant?	Summary	Adjusted P Value
	WT vs. SLAMF3/5-/-	0.2537	-0.6109 to 1.118	No	ns	0.5452
Figure 7E	Isotype	WT	SLAMF3/5-/-
	0.879	1.188	1.034
	0.679	1.155	1.36
	0.729	1.705	1.176
	0.568	1.332	1.203
		Mean Diff.	95.00% CI of diff.	Significant?	Summary	Adjusted P Value
	WT vs. SLAMF3/5-/-	0.1518	-0.1374 to 0.4409	No	ns	0.2655
Figure 7F	Isotype	WT	SLAMF3/5-/-
	0.882	1.25	1.282
	1.097	1.287	0.698
	0.755	1.318	1.339
	0.956	1.562	1.11
	0.929	1.492	0.818
	0.869	1.751	0.971
	0.865	0.966	0.855
	0.903	1.21	0.907
		1.566	0.937
		1.011	1.336
		1.169
		1.253
		Mean Diff.	95.00% CI of diff.	Significant?	Summary	Adjusted P Value
	WT vs. SLAMF3/5-/-	0.2943	0.1139 to 0.4747	Yes	**	0.0066
Figure 7G	MW of SHIP-1≈145 kDa
Figure 7H	CD90.1-	CD90.1+
	31.5	44.6
	30.2	38.9
	36.9	42.7
	38.3	47.4
	P value	0.0139
	P value summary	*
	Significantly different (P < 0.05)?	Yes
	One- or two-tailed P value?	Two-tailed
	t, df	t=3.436, df=6
Figure 7I	WT	SLAMF3/5-/-
	1.103	0.63
	0.824	0.417
	0.808	0.564
	1.617	0.402
	0.988	0.374
	2.376	0.704
	0.601	0.51
	2.04	0.662
	0.658	0.911
		0.649
		0.539
	P value	0.0044
	P value summary	**
	Significantly different (P < 0.05)?	Yes
	One- or two-tailed P value?	Two-tailed
	t, df	t=3.254, df=18
Figure 7K	WT	SLAMF3/5-/-
	358.152	580.225
	161.211	664.086
	212.778	279.38
	211.529	302.083
	211.542	253.039
	211.692	253.955
	201.512	295.177
	192.681	477.385
	253.704	200.534
	177.684	150.363
	227.329	144.058
	98.9368	279.971
	50.3881	319.873
	50.1909	167.441
	50.0109	193.703
	50.0265	260.107
	50.336	272.484
	50.3859	320.349
	50.5708	210.257
	49.8211	273.303
	49.7556	302.436
	49.6515	312.088
	49.9807	306.631
	49.7217	363.064
	49.8074	598.41
	50.2782	558.054
	50.134	410.099
	50.269	290.844
	50.1087	347.613
	49.7577	431.576
	50.0203	376.667
	50.4691	237.036
	50.0847	165.871
	49.9066	236.987
	50.1349	244.393
	50.3628	201.287
	49.7191	309.334
	49.7454	197.566
	49.8936	220.927
	49.9947	276.162
		243.393
		186.583
		185.75
		226.736
		303.484
		215.098
		294.29
		307.348
		188.934
		394.539
		317.012
		329.983
		293.06
		243.877
		180.722
		301.402
		268.379
		273.123
		227.389
		225.952
		333.94
		272.637
		292.726
		252.037
		360.27
		348.72
		385.69
		248.563
		206.945
		368.53
	P value	<0.0001
	P value summary	****
	Significantly different (P < 0.05)?	Yes
	One- or two-tailed P value?	Two-tailed
	t, df	t=10.37, df=108
Figure 7L	MW of Iκβ-α≈40 kDA
	MW of NF-κB P65≈65 kDA
	MW of GAPDH≈37 kDA
Figure 7M	MW of Iκβ-α≈40 kDA
	MW of NF-κB P65≈65 kDA
	MW of GAPDH≈37 kDA

## Sheet: Figure S1
Figure S1H	TOTAL BALF	WT	SFR-/-
		10.42	17.56
		6.714	6.292
		7.236	11.324
		4.49	14.06
		6.374	13.238
		2.97	10.822
		3.626	12.268
		P value	0.0022
		P value summary	**
		Significantly different (P < 0.05)?	Yes
		One- or two-tailed P value?	Two-tailed
		t, df	t=3.867, df=12
	BALF eos	WT	SFR-/-
		4.14716	9.69312
		2.59832	3.11454
		3.97256	6.5113
		0.65554	5.75054
		3.15513	8.68413
		1.85328	6.07114
		1.64983	7.7043
		P value	0.0008
		P value summary	***
		Significantly different (P < 0.05)?	Yes
		One- or two-tailed P value?	Two-tailed
		t, df	t=4.438, df=12
	Lung eos	WT	SFR-/-
		2.64168	9.46458
		2.29195	5.58089
		3.76135	4.08403
		2.29074	4.6557
		4.09917	8.63453
		0.843732	7.27745
		1.99926	3.86954
		P value	0.0022
		P value summary	**
		Significantly different (P < 0.05)?	Yes
		One- or two-tailed P value?	Two-tailed
		t, df	t=3.869, df=12
Figure S1I	TOTAL BALF	WT	SFR-/-
		3.966	5.279
		4.504	5.326
		3.844	10.75
		1.615	7.243
		6.361	5.567
		2.505
		P value	0.0323
		P value summary	*
		Significantly different (P < 0.05)?	Yes
		One- or two-tailed P value?	Two-tailed
		t, df	t=2.529, df=9
	BALF eos	WT	SFR-/-
		1.96714	2.65534
		2.43216	3.29147
		1.93353	5.32125
		0.621775	4.93973
		3.80388	3.79669
		0.308115
		P value	0.016
		P value summary	*
		Significantly different (P < 0.05)?	Yes
		One- or two-tailed P value?	Two-tailed
		t, df	t=2.958, df=9
	Lung eos	WT	SFR-/-
		3.43042	7.00013
		2.61108	7.8287
		2.29703	12.2024
		1.28515	12.864
		4.96299	13.065
		2.71584
		P value	0.0002
		P value summary	***
		Significantly different (P < 0.05)?	Yes
		One- or two-tailed P value?	Two-tailed
		t, df	t=5.890, df=9

## Sheet: Figure S2
Figure S2B	Lung	WT	SFR-/-
		4.94	2.48
		21.4	17.6
		10	4.24
		7.69	5.22
		7.53	8.7
		P value	0.5183
		P value summary	ns
		Significantly different (P < 0.05)?	No
		One- or two-tailed P value?	Two-tailed
		t, df	t=0.6757, df=8
	MLN	WT	SFR-/-
		19.6	42.1
		29.4	39.6
		29.2	43.1
		29.7	55.1
		42	31.2
		P value	0.0476
		P value summary	*
		Significantly different (P < 0.05)?	Yes
		One- or two-tailed P value?	Two-tailed
		t, df	t=2.338, df=8
Figure S2C		WT	SFR-/-	Nfil3-/-	SFR-/-Nfil3-/-
		25.3659	24.0165	3.23828	2.97526
		21.5335	31.0186	5.10541	5.49448
		27.8494	35.3714	6.94214	5.25008
		27.4953	27.8055		4.9311
		36.5692	24.9986		4.46377
		Sidak's multiple comparisons test	Mean Diff.	95.00% CI of diff.	Significant?	Summary	Adjusted P Value
		WT vs. Nfil3-/-	22.67	13.83 to 31.51	Yes	****	<0.0001
		SFR-/- vs. SFR-/-Nfil3-/-	24.02	16.36 to 31.67	Yes	****	<0.0001
Figure S2D	control		SR3335
	WT	SFR-/-	WT	SFR-/-
	17.75	25.025	5.8875	12.525
	25.3	49.525	13.05	7.9875
	29.825	33.55	3.9	11.7
	45.85	18.075	11.6625	16.875
	43.225	25.775
	30.675	36.2
			Mean Diff.	95.00% CI of diff.	Significant?	Summary	Adjusted P Value
	control	WT vs. WT	23.48	6.191 to 40.77	Yes	**	0.0053
	SR3335	SFR-/- vs. SFR-/-	19.09	1.799 to 36.37	Yes	*	0.0263
Figure S2E	balf	+ WT ILC2s	+ SFR-/-ILC2s
		0.057648	1.68562
		0.533664	2.53276
		0.271212	1.68857
		0.227756	2.31096
		P value	0.0003
		P value summary	***
		Significantly different (P < 0.05)?	Yes
		One- or two-tailed P value?	Two-tailed
		t, df	t=7.481, df=6
	lung	+ WT ILC2s	+ SFR-/-ILC2s
		0.638341	2.29839
		0.793557	2.65172
		0.659366	1.72228
		0.492629	1.23541
		P value	0.0058
		P value summary	**
		Significantly different (P < 0.05)?	Yes
		One- or two-tailed P value?	Two-tailed
		t, df	t=4.176, df=6

## Sheet: Figure S3
Figure S3A	control		FTY720
	WT	SFR-/-	WT	SFR-/-
	2.50723	2.75773	0.515155	0.385389
	2.17741	2.83749	1.47695	0.312187
	4.37851	2.66875	0.479101	0.285708
	2.58908		0.561104	0.383453
		Mean Diff.	95.00% CI of diff.	Significant?	Summary	Adjusted P Value
	Control-WT vs. FTY720-WT	2.155	0.9253 to 3.385	Yes	**	0.0013
Figure S3B	BALF	control		FTY720
		WT	SFR-/-	WT	SFR-/-
		4.40064	5.8364	6.204	1.09746
		0.569298	8.30016	2.5414	4.19
		3.06612	8.5067	0.6468	2.6331
				1.24733
				Mean Diff.	95.00% CI of diff.	Significant?	Summary	Adjusted P Value
		control	WT vs. SFR-/-	-4.869	-9.203 to -0.5347	Yes	*	0.0293
		FTY720	WT vs. SFR-/-	0.0197	-4.035 to 4.074	No	ns	0.9999
	Lung	control		FTY720
		WT	SFR-/-	WT	SFR-/-
		1.85044	3.5145	1.92557	0.523763
		1.61784	7.37629	2.14825	2.99273
		3.34585	5.49648	1.04165	4.19373
				3.34415
				Mean Diff.	95.00% CI of diff.	Significant?	Summary	Adjusted P Value
		control	WT vs. SFR-/-	-3.191	-6.360 to -0.02168	Yes	*	0.0485
		FTY720	WT vs. SFR-/-	-0.4552	-3.420 to 2.510	No	ns	0.9043
Figure S3C	BALF	WT	SFR-/-	Rag1-/-	SFR-/-Rag1-/-
		3.93046	8.11678	1.44738	2.73706
		4.05848	8.50632	2.97903	4.18962
		7.25882	10.193	1.63954	3.60467
		3.07157	8.66089	2.56875
				1.44624
			Mean Diff.	95.00% CI of diff.	Significant?	Summary	Adjusted P Value
		WT vs. SFR-/-	-4.289	-6.356 to -2.222	Yes	***	0.0004
		Rag1-/- vs. SFR-/-Rag1-/-	-1.494	-3.629 to 0.6405	No	ns	0.1885
	Lung	WT	SFR-/-	Rag1-/-	SFR-/-Rag1-/-
		2.39643	6.18096	3.63581	3.95093
		6.63844	9.21862	8.44082	4.12017
		7.10787	8.71264	2.17752	4.45232
		2.11087	13.1024	3.3099
				3.15794
			Mean Diff.	95.00% CI of diff.	Significant?	Summary	Adjusted P Value
		WT vs. SFR-/-	-4.74	-9.113 to -0.3671	Yes	*	0.0338
		Rag1-/- vs. SFR-/-Rag1-/-	-0.03007	-4.547 to 4.487	No	ns	0.9998
Figure S3D	BALF	control		a-CD4
		WT	SFR-/-	WT	SFR-/-
		2.27804	10.4539	3.758	5.5874
		4.35186	8.28056	4.24845	5.6797
		4.12384	5.00597	4.33096	4.19913
		2.46549		3.74288
			Sidak's multiple comparisons test	Mean Diff.	95.00% CI of diff.	Significant?	Summary	Adjusted P Value
		control	WT vs. SFR-/-	-4.609	-7.462 to -1.755	Yes	**	0.0034
		a-CD4	WT vs. SFR-/-	-1.135	-3.989 to 1.718	No	ns	0.5385
	lung	control		a-CD4
		WT	SFR-/-	WT	SFR-/-
		3.07407	7.40223	2.40644	3.38745
		3.30939	7.46175	2.5997	1.19064
		3.53425	5.45646	1.72058	0.893709
		3.13287		1.89438
			Sidak's multiple comparisons test	Mean Diff.	95.00% CI of diff.	Significant?	Summary	Adjusted P Value
		control	WT vs. SFR-/-	-3.511	-5.184 to -1.837	Yes	***	0.0005
		a-CD4	WT vs. SFR-/-	0.3313	-1.342 to 2.005	No	ns	0.8513
Figure S3E	WT	SFR-/-
	1.00703	2.16165
	0.57924	2.60867
	1.28642	2.08851
	1.49264	4.3202
	0.878206	2.80361
	P value	0.0038
	P value summary	**
	Significantly different (P < 0.05)?	Yes
	One- or two-tailed P value?	Two-tailed
	t, df	t=4.028, df=8
Figure S3F	WT	SFR-/-
	0.110832	1.22517
	0.432224	0.754266
	1.09131	1.67693
	0.442637	2.35816
	0.613711	1.52663
	P value	0.0139
	P value summary	*
	Significantly different (P < 0.05)?	Yes
	One- or two-tailed P value?	Two-tailed
	t, df	t=3.136, df=8
Figure S3G	Eosinophil (x106)	TH2 (x104)
	0.981525	1.88499
	1.20171	1.98273
	0.953063	2.30702
	1.16467	3.20387
	1.07615	2.96472
	1.26675	2.93815
	2.49957	6.6981
	2.26685	5.92529
	2.15192	6.77194
	1.65227	4.04371
	0.716303	2.91832
	1.57726	6.141
	3.3497	17.6488
	0.351001	3.26317
	2.23268	5.40287
	1.64161	4.19616
	2.76556	8.67729
	1.78249	5.66419
	1.28475	4.48418
	Goodness of Fit
	R square	0.7189
	Sy.x	1.946
	Is slope significantly non-zero?
	F	43.48
	DFn, DFd	1, 17
	P value	<0.0001
	Deviation from zero?	Significant
	Equation	Y = 3.982*X - 1.368
Figure S3H	WT	SFR-/-
	4.415	7.25
	2.78	8.9
	4.18	7.65
	P value	0.0044
	P value summary	**
	Significantly different (P < 0.05)?	Yes
	One- or two-tailed P value?	Two-tailed
	t, df	t=5.814, df=4
Figure S3I	WT	SFR-/-
	0.288164	1.44092
	0.371632	0.962444
	0.754501	0.839392
	0.263243	1.17327
	0.356171	0.87279
	P value	0.0019
	P value summary	**
	Significantly different (P < 0.05)?	Yes
	One- or two-tailed P value?	Two-tailed
	t, df	t=4.544, df=8
Figure S3J	TH2	WT	SFR-/-
		8.1183	10.6996
		3.91294	11.795
		5.82379	8.44598
		8.7504	5.92821
		8.41424	9.69062
		2.35425	15.2081
		1.17798	17.1462
		P value	0.0095
		P value summary	**
		Significantly different (P < 0.05)?	Yes
		One- or two-tailed P value?	Two-tailed
		t, df	t=3.085, df=12
	CD69+	WT	SFR-/-
		3.63428	21.1502
		2.83518	6.78775
		2.14136	14.8174
		2.42621	5.20473
		4.11778	9.65544
		1.06492	6.3792
		2.0485	9.33383
		P value	0.0036
		P value summary	**
		Significantly different (P < 0.05)?	Yes
		One- or two-tailed P value?	Two-tailed
		t, df	t=3.611, df=12
Figure S3K	TH2	WT	SFR-/-
		1.58874	5.68986
		0.959109	3.40886
		1.24378	4.30909
		0.452113	2.38359
		1.26647	4.29306
		0.671439
		P value	0.0003
		P value summary	***
		Significantly different (P < 0.05)?	Yes
		One- or two-tailed P value?	Two-tailed
		t, df	t=5.642, df=9
	CD69+	WT	SFR-/-
		6.89346	17.8589
		4.16716	11.9626
		3.76122	9.02105
		1.4722	11.0811
		7.45677	6.68985
		5.53892
		P value	0.0095
		P value summary	**
		Significantly different (P < 0.05)?	Yes
		One- or two-tailed P value?	Two-tailed
		t, df	t=3.284, df=9
Figure S3L	WT	SFR-/-
	0.550545	5.56337
	0.639757	7.98941
	0.79705	7.68829
	0.548077
	0.247591
	P value	<0.0001
	P value summary	****
	Significantly different (P < 0.05)?	Yes
	One- or two-tailed P value?	Two-tailed
	t, df	t=11.44, df=6
Figure S3M	TH2	WT	SFR-/-	Nfil3-/-	SFR-/-Nfil3-/-
		14.3071	13.4037	6.92457	9.307
		2.7978	23.9771	4.02935	5.67608
		6.48515	17.9668	5.77499	8.88656
		10.4602	16.6395		9.77384
		9.07197			7.49873
			Mean Diff.	95.00% CI of diff.	Significant?	Summary	Adjusted P Value
		WT vs. SFR-/-	-9.372	-15.58 to -3.169	Yes	**	0.0035
		Nfil3-/- vs. SFR-/-Nfil3-/-	-2.652	-9.405 to 4.101	No	ns	0.6598
	CD69	WT	SFR-/-	Nfil3-/-	SFR-/-Nfil3-/-
		14.3621	16.4687	7.11429	10.1123
		9.0027	22.2766	4.61634	6.13219
		13.9172	20.3218	8.28197	6.48479
		11.345	20.3868		10.9868
		15.6725			9.32982
			Mean Diff.	95.00% CI of diff.	Significant?	Summary	Adjusted P Value
		WT vs. SFR-/-	-7.004	-11.34 to -2.671	Yes	**	0.0021
		Nfil3-/- vs. SFR-/-Nfil3-/-	-1.938	-6.655 to 2.778	No	ns	0.6283
	2W1S-Tet+	WT	SFR-/-	Nfil3-/-	SFR-/-Nfil3-/-
		7.82388	7.60913	2.10041	3.42238
		3.86718	8.04338	1.95995	3.03062
		5.66733	10.1039	3.92461	2.14747
		4.08134	9.6109		3.67398
		5.50045			3.712
			Mean Diff.	95.00% CI of diff.	Significant?	Summary	Adjusted P Value
		WT vs. SFR-/-	-3.454	-5.473 to -1.435	Yes	**	0.0017
		Nfil3-/- vs. SFR-/-Nfil3-/-	-0.5356	-2.734 to 1.663	No	ns	0.7965
Figure S3N	TH2	Control		SR3335
		WT	SFR-/-	WT	SFR-/-
		8.75499	49.3366	4.18614	4.68871
		4.20953	56.2497	6.62394	9.61949
		26.7936	36.6733	9.35986	4.34713
					12.7854
				Mean Diff.	95.00% CI of diff.	Significant?	Summary	Adjusted P Value
		Control	WT vs. SFR-/-	-34.17	-51.19 to -17.15	Yes	***	0.0009
		SR3335	WT vs. SFR-/-	-1.137	-17.06 to 14.78	No	ns	0.9783
	CD69	Control		SR3335
		WT	SFR-/-	WT	SFR-/-
		2.56227	5.19042	3.95944	2.20525
		2.37635	5.3731	2.43227	1.56296
		2.6276	3.53602	3.0194	3.43716
					3.00654
				Mean Diff.	95.00% CI of diff.	Significant?	Summary	Adjusted P Value
		Control	WT vs. SFR-/-	-2.178	-3.864 to -0.4912	Yes	*	0.0143
		SR3335	WT vs. SFR-/-	0.5841	-0.9936 to 2.162	No	ns	0.5743
	2W1S-Tet+	Control		SR3335
		WT	SFR-/-	WT	SFR-/-
		1.01295	2.35804	1.1139	0.675844
		0.651799	4.81062	1.17203	0.442736
		1.49136	2.16996	1.28905	2.14585
					1.62515
			Sidak's multiple comparisons test	Mean Diff.	95.00% CI of diff.	Significant?	Summary	Adjusted P Value
		Control	WT vs. SFR-/-	-2.061	-3.938 to -0.1842	Yes	*	0.0327
		SR3335	WT vs. SFR-/-	-0.03074	-1.786 to 1.725	No	ns	0.9987
Figure S3O	TH2	+ WT ILC2s	+ SFR-/-ILC2s
		3.66712	9.07671
		1.77727	9.17205
		2.20666	4.14173
		1.27823	6.14596
		P value	0.0101
		P value summary	*
		Significantly different (P < 0.05)?	Yes
		One- or two-tailed P value?	Two-tailed
		t, df	t=3.702, df=6
	CD69	+ WT ILC2s	+ SFR-/-ILC2s
		3.60004	6.51773
		3.06983	8.12381
		3.52248	5.1673
		3.60659	4.25007
		P value	0.0238
		P value summary	*
		Significantly different (P < 0.05)?	Yes
		One- or two-tailed P value?	Two-tailed
		t, df	t=3.007, df=6
Figure S3R	TH2	ILC-WT	ILC-SFR-/-
		1.49	8.04
		2.52	7.14
		3.32	13.4
		2.59	12.4
			9.28
		P value	0.0011
		P value summary	**
		Significantly different (P < 0.05)?	Yes
		One- or two-tailed P value?	Two-tailed
		t, df	t=5.317, df=7
	CD69	ILC-WT	ILC-SFR-/-
		10.5	13.8
		9.93	15
		11.1	14
		9.09	11.8
			12.1
		P value	0.0047
		P value summary	**
		Significantly different (P < 0.05)?	Yes
		One- or two-tailed P value?	Two-tailed
		t, df	t=4.074, df=7
	2W1S-Tet+	ILC-WT	ILC-SFR-/-
		3.32	9.57
		5.22	10.1
		2.55	13.1
		9.36	12.7
			11
		P value	0.0053
		P value summary	**
		Significantly different (P < 0.05)?	Yes
		One- or two-tailed P value?	Two-tailed
		t, df	t=3.978, df=7

[truncated: 4 more sheets: Figure S4, Figure S5, Figure S6, Figure S7]
